# Supplementary material for: Assessment of Fear of Cancer Recurrence in Patients with Colorectal Cancer and Its Association with Pet Ownership: A Cross-Sectional Study
Source: Curr Oncol. 2025 Oct 23;32(11):592. doi: 10.3390/curroncol32110592 (PMC12651416; doi:10.3390/curroncol32110592)
Supplement: Supplementary file 1 [file curroncol-32-00592-s001.zip]

Archive with 1 entries (1 files):
- curroncol-3862734-supplementary.pdf
